# Supplementary material for: Comparative Rumen Metagenome and CAZyme Profiles in Cattle and Buffaloes: Implications for Methane Yield and Rumen Fermentation on a Common Diet
Source: Microorganisms. 2023 Dec 27;12(1):47. doi: 10.3390/microorganisms12010047 (PMC10818812; doi:10.3390/microorganisms12010047)
Supplement: Supplementary file 1 [file microorganisms-12-00047-s001.zip]

Archive with 3 entries (3 files):
- microorganisms-2737754-SM.pdf
- Supplementary File S1.xlsx
- Supplementary File S2_new.xlsx
